# Supplementary material for: Tau acetylation at K331 has limited impact on tau pathology in vivo
Source: FEBS Lett. 2026 Mar 10;600(14):2050–62. doi: 10.1002/1873-3468.70320 (PMC13404147; doi:10.1002/1873-3468.70320)
Supplement: Supplementary file 2 — Table S1. Summary of animals used in each experiment. [file FEB2-600-2050-s001.xlsx]

## Sheet: Sheet1
Supplementary Table S1
Supplementary Table S1. Summary of animals used in each experiment. This table lists the genotype, age, sex, and number of animals used for each experiment corresponding to the figures in the manuscript. Sex and number are indicated in the format “♂2, ♀2,” which represents two male and two female mice. This table provides a complete overview of all animals included in each experimental group.
Figure #	Genotype	Age (month-old)	Sex, Number of animals
Figure 1, 2	MAPT KI	20-24	♀4
	AppNL-G-F X MAPT KI	20-24	♀4
Figure 4C	MAPT KI	12	♀1
	MAPT +3 KI	12	♂1
	MAPT S305N+3 KI	12	♀1
	MAPT P301S+3 KI	12	♀1
	MAPT K331Q KI	18	♂1
Figure 5A, B	MAPT KI	24	♂2, ♀2
	MAPT K331Q KI	24	♂2, ♀2
Figure 5C, Supplemental Figure 4	MAPT KI	18	♂4
	MAPT K331Q KI	18	♂4
Figure 5D	MAPT KI	24	♂2, ♀1
	MAPT K331Q KI	24	♂2, ♀1
	P301S-Tau-Tg (PS19)	12	♂3
Supplemental Figure 5	MAPT KI	24	♂2, ♀1
	MAPT K331Q KI	24	♂2, ♀1
	AppNL-G-F X MAPT KI	24	♀3
