# Supplementary material for: Tau acetylation at K331 has limited impact on tau pathology in vivo
Source: FEBS Lett. 2026 Mar 10;600(14):2050–62. doi: 10.1002/1873-3468.70320 (PMC13404147; doi:10.1002/1873-3468.70320)
Supplement: Supplementary file 3 — Table S2. Comprehensive list of all tau peptides identified by LC–MS/MS, including modified and unmodified peptides. [file FEB2-600-2050-s002.xlsx]

## Sheet: All Peptide Groups
Supplementary Table S2
Supplementary Table S2. Comprehensive list of all tau peptides identified by LC–MS/MS, including modified and unmodified peptides. This table includes every peptide detected across MAPT KI and MAPT KI × App KI (double KI) mice. For each peptide, the annotated sequence, post-translational modifications (Modifications), peptide-spectrum matches (#PSMs), mapped positions (Positions), modification as…
						Abundances (Grouped)									Found in Sample:
Annotated Sequence	Modifications	# PSMs	Positions	Modifications in Master Proteins	Theo. MH+ [Da]	MAPT KI #1	MAPT KI #2	MAPT KI #3	MAPT KI #4	doubld KI #1	doubld KI #2	doubld KI #3	doubld KI #4	TTEST (MAPT KI vs double KI)	MAPT KI #1	MAPT KI #2	MAPT KI #3	MAPT KI #4	doubld KI #1	doubld KI #2	doubld KI #3	doubld KI #4
[R].QEFEVMEDHAGTYGLGDR.[K]		22	6-23		2053.89	104	104.9	108.7	26	182.5	105.6	148.2	120.1	0.0887313	High	High	High	High	High	High	High	High
[R].QEFEVMEDHAGTYGLGDR.[K]	1xOxidation [M6]	33	6-23		2069.89	128	120.5	126.7	56.7	125.1	109.6	105.4	128.1	0.633304	High	High	High	High	High	High	High	High
[R].QEFEVMEDHAGTYGLGDRK.[D]		23	6-24		2181.99	80	85.4	96.1	16.3	199.6	116.6	175.6	130.4	0.017343	High	High	High	High	High	High	High	High
[R].QEFEVMEDHAGTYGLGDRK.[D]	1xOxidation [M6]	17	6-24		2197.98	54.5	62.3	89.3	95	95.6	197.5	176.5	129.3	0.0249023	High	High	High	High	High	High	High	High
[R].QEFEVMEDHAGTYGLGDRK.[D]	1xOxidation [M6]; 1xNitrosyl [Y13]; 2xMethyl [R18(100); K19(100)]	1	6-24	2xMethyl [R23(100); K24(100)]	2255	141.6	181.5	78.5	80.5	108	107.5	78.4	124	0.571026	Peak Found	High	Peak Found	Peak Found	Peak Found	Peak Found	Peak Found	Peak Found
[R].KDQGGYTMHQDQEGDTDAGLK.[E]		6	24-44		2294	76.1	98.4	134.5		198.4	93.4	199.2	100	0.288561	High	Peak Found	High	n/a	High	High	High	High
[R].KDQGGYTMHQDQEGDTDAGLK.[E]	1xOxidation [M8]	1	24-44		2309.99	123.4	164.8	112.2	33	118.6	149.8	93.7	104.6	0.79146	Peak Found	Peak Found	Peak Found	Peak Found	Peak Found	High	Peak Found	Peak Found
[R].KDQGGYTMHQDQEGDTDAGLK.[E]	1xNitrosyl [Y6]; 1xMethyl [K1(100)]	12	24-44	1xMethyl [K24(100)]	2337	124.2	147.5	127.9	44.6	144.6	89.1	33.3	188.9	0.945046	High	High	High	High	High	High	High	High
[R].KDQGGYTMHQDQEGDTDAGLK.[E]	1xOxidation [M8]; 1xAcetyl [K1(100)]	2	24-44	1xAcetyl [K24(100)]	2352	98.2	116.2	92.2	16.5	102.5	134.3	247.6	92.6	0.180075	Peak Found	Peak Found	Peak Found	Peak Found	High	Peak Found	Medium	Peak Found
[R].KDQGGYTMHQDQEGDTDAGLK.[E]	1xGG [K1]	19	24-44		2408.04	156.9	152.4	108	65.6	130.5	109.8	72.8	103.9	0.52685	High	High	High	Medium	High	High	High	High
[R].KDQGGYTMHQDQEGDTDAGLKESPLQTPTEDGSEEPGSETSDAK.[S]		4	24-67		4666.01	91.6	68.2	126.2		177.6	127.8	183.5	125.1	0.0546828	Peak Found	High	Peak Found	n/a	High	High	High	Peak Found
[R].KDQGGYTMHQDQEGDTDAGLKESPLQTPTEDGSEEPGSETSDAK.[S]	1xNitrosyl [Y6]; 2xMethyl [K1(100); K21(100)]	9	24-67	2xMethyl [K24(100); K44(100)]	4723.03	103.3	116.9	111.8	12.8	125.9	154.9	163.1	111.4	0.10372	High	High	High	High	High	High	High	High
[R].KDQGGYTMHQDQEGDTDAGLKESPLQTPTEDGSEEPGSETSDAK.[S]	1xNitrosyl [Y6]; 2xMethyl [K1(100); K21(100)]; 1xPhospho [T/S/Y]	29	24-67	2xMethyl [K24(100); K44(100)]	4803	109.9	120.4	118.7		167.8	122.7	134.5	126	0.147611	High	Peak Found	High	n/a	High	High	High	Peak Found
[R].KDQGGYTMHQDQEGDTDAGLKESPLQTPTEDGSEEPGSETSDAK.[S]	1xNitrosyl [Y6]; 2xMethyl [K1(100); K21(100)]; 2xPhospho [T7(98.2); T27(98.2)]	32	24-67	2xMethyl [K24(100); K44(100)]; 2xPhospho [T30(98.2); T50(98.2)]	4882.97	97.2	109.2	114.5		175.1	116.6	141.5	145.9	0.0511928	High	Peak Found	High	n/a	High	Peak Found	High	Peak Found
[R].KDQGGYTMHQDQEGDTDAGLKESPLQTPTEDGSEEPGSETSDAK.[S]	1xGG [K]; 1xPhospho [T/S/Y]	10	24-67		4860.02	214.3	164.2	136.1		168		94.6	122.8	0.240926	Peak Found	Peak Found	Peak Found	n/a	High	n/a	Peak Found	Peak Found
[R].KDQGGYTMHQDQEGDTDAGLKESPLQTPTEDGSEEPGSETSDAK.[S]	1xGG [K]	2	24-67		4780.06	170.2	148.9	147.5		136.1	163.8	133.4		0.413622	Peak Found	Peak Found	Peak Found	n/a	Peak Found	High	Peak Found	n/a
[K].DQGGYTMHQDQEGDTDAGLK.[E]		9	25-44		2165.9	73	83	134.3	13.6	201.2	112	172	110.8	0.0718005	High	High	High	Peak Found	High	High	High	High
[K].DQGGYTMHQDQEGDTDAGLK.[E]	1xOxidation [M7]	7	25-44		2181.9	91.2	90.4	120.1	26.3	166.7	125.6	131.8	148	0.0314074	High	Peak Found	High	Peak Found	High	High	High	High
[K].DQGGYTMHQDQEGDTDAGLKESPLQTPTEDGSEEPGSETSDAK.[S]	1xOxidation [M7]	6	25-67		4553.91	86.1	87.1	128.8	33.1	128.3	159.3	135.3	142	0.032185	Peak Found	High	High	Peak Found	High	High	High	High
[K].DQGGYTMHQDQEGDTDAGLKESPLQTPTEDGSEEPGSETSDAK.[S]	1xNitrosyl [Y5]; 1xMethyl [K20(100)]	6	25-67	1xMethyl [K44(100)]	4580.92	123.1	114.5	125.6	61.1	140.7	112.3	45.5	177.3	0.69899	High	High	High	Peak Found	High	High	Peak Found	High
[K].DQGGYTMHQDQEGDTDAGLKESPLQTPTEDGSEEPGSETSDAK.[S]	1xPhospho [T/S/Y]	11	25-67		4617.88			180.7		266.2	166.2	286.9		#DIV/0!	n/a	n/a	High	n/a	Peak Found	High	High	n/a
[K].DQGGYTMHQDQEGDTDAGLKESPLQTPTEDGSEEPGSETSDAK.[S]	1xGG [K20]	2	25-67		4651.96	153.5	139.2	127.1	21.2	45.7	167.3	143.2	102.7	0.915025	High	Peak Found	Peak Found	Peak Found	Peak Found	High	Peak Found	Peak Found
[K].ESPLQTPTEDGSEEPGSETSDAK.[S]		16	45-67		2391.03	112.3	105.4	119.8	41.3	133.9	128.1	122.1	137	0.100459	High	High	High	High	High	High	High	High
[K].STPTAEDVTAPLVDEGAPGK.[Q]		20	68-87		1954.96	122.1	115.4	125.6	52.7	128.7	104.7	116.7	134.1	0.389015	High	High	High	High	High	High	High	High
[K].QAAAQPHTEIPEGTTAEEAGIGDTPSLEDEAAGHVTQAR.[M]		17	88-126		3955.85	106.2	124.5	103.2	22.1	130.2	129.5	135.7	148.5	0.0894362	High	High	High	High	High	High	High	High
[K].QAAAQPHTEIPEGTTAEEAGIGDTPSLEDEAAGHVTQAR.[M]	1xPhospho [S26(100)]	7	88-126	1xPhospho [S113(100)]	4035.82	113.1	122.7	116.6	21.6	153.3	126	127	119.8	0.181613	High	High	High	Peak Found	High	High	High	High
[K].GADGKTKIATPR.[G]		15	144-155		1214.69	115.6	162.8	112.2	73.4	132.9	104.7	90.2	108.2	0.742445	High	High	High	High	High	High	High	High
[K].IATPRGAAPPGQK.[G]	1xMethyl [R5(100)]	4	151-163	1xMethyl [R155(100)]	1277.73	114.1	121.7	139.3	61.1	139.2	97.1	115.6	111.9	0.728348	Medium	Medium	Medium	Peak Found	Peak Found	Peak Found	Peak Found	Medium
[R].GAAPPGQKGQANATR.[I]		16	156-170		1423.74	135.1	104.3	107.9	210.6	87	58.9	62.1	134.1	0.124084	High	High	High	High	High	High	High	High
[R].GAAPPGQKGQANATR.[I]	1xAcetyl [K8(100)]	8	156-170	1xAcetyl [K163(100)]	1465.75	115.5	122	139.8	51.3	143.1	77.6	116.9	133.8	0.673025	Medium	Medium	High	High	High	Medium	High	High
[R].GAAPPGQKGQANATR.[I]	1xGG [K8]	18	156-170		1537.78	155.7	127.8	91	232.5	92.8	60.4	63.1	76.6	0.0440334	High	High	High	Medium	High	High	High	High
[R].GAAPPGQKGQANATR.[I]	1xMethyl [K8(100)]	3	156-170	1xMethyl [K163(100)]	1437.76	171	170.1	143		159.6	69	75.6	111.7	0.0763778	Peak Found	Peak Found	Peak Found	n/a	High	High	Peak Found	High
[K].GQANATRIPAK.[T]		20	164-174		1126.63	81.2	99	75.2	276	79.5	64.7	49.3	175	0.492314	High	High	High	High	High	High	High	High
[K].GQANATRIPAKTPPAPK.[T]		10	164-180		1717.97	120.5	100.9	101.4	149.7	98.4	85.6	61.9	181.5	0.705334	High	High	High	High	High	High	Peak Found	High
[R].IPAKTPPAPK.[T]		8	171-180		1019.62	82.9	208.6	97.4	65.3	76.4	90	141.3	138.2	0.956335	Medium	High	Medium	Peak Found	High	High	High	High
[R].IPAKTPPAPK.[T]	1xAcetyl [K4(100)]	7	171-180	1xAcetyl [K174(100)]	1061.64	104.2	105.7	117.6	57	128.5	129.1	152.8	103.7	0.100749	High	High	High	Peak Found	High	Medium	High	High
[R].IPAKTPPAPK.[T]	1xPhospho [T5(100)]	17	171-180	1xPhospho [T175(100)]	1099.59	104.9	110.4	111.7	37.2	155.6	112.9	123.3	144.1	0.0806408	High	High	Peak Found	High	High	High	High	High
[R].IPAKTPPAPK.[T]	1xGG [K4]	5	171-180		1133.67	137.6	136.3	92.3	167.1	98.4	83.5	97.1	87.8	0.039094	Medium	High	High	Medium	Peak Found	Peak Found	Medium	Peak Found
[R].IPAKTPPAPKTPPSSGEPPK.[S]	1xPhospho [T11(100)]	8	171-190	1xPhospho [T181(100)]	2077.07	116.4	118.7	110.3	46.8	123	98.3	104.3	182.3	0.304127	High	High	Medium	High	High	High	High	High
[R].IPAKTPPAPKTPPSSGEPPK.[S]	2xPhospho [T5(100); T11(100)]	9	171-190	2xPhospho [T175(100); T181(100)]	2157.04	102.1	107.7	121.1	9.6	154.9	102.3	133.8	168.5	0.110727	Medium	Peak Found	Medium	Peak Found	High	Peak Found	Medium	Medium
[K].TPPAPKTPPSSGEPPK.[S]		9	175-190		1587.84	133.9	146.1	131.8	42.2	85	145.5	82.8	132.7	0.947093	High	High	High	Medium	High	High	High	High
[K].TPPAPKTPPSSGEPPK.[S]	1xPhospho [T7(100)]	70	175-190	1xPhospho [T181(100)]	1667.8	96	86.9	140.3	27.1	151.7	89.4	128.5	180.2	0.149473	High	High	High	High	High	High	High	High
[K].TPPAPKTPPSSGEPPKSGDR.[S]	1xPhospho [T7(100)]	77	175-194	1xPhospho [T181(100)]	2082.99	101.4	158.6	135.4	35.5	134.7	93	104.2	137.1	0.753446	High	High	High	High	High	High	High	High
[K].TPPAPKTPPSSGEPPKSGDR.[S]	2xPhospho [T7(100); S/T]	4	175-194	2xPhospho [T181(100); S/T]	2162.95			243.6		263.3	190.8	202.3		#DIV/0!	n/a	n/a	Peak Found	n/a	Medium	Peak Found	High	n/a
[K].TPPAPKTPPSSGEPPKSGDR.[S]	1xGG [K6]; 1xPhospho [T7(100)]	1	175-194	1xPhospho [T181(100)]	2197.03				900					#DIV/0!	n/a	n/a	n/a	High	n/a	n/a	n/a	n/a
[K].TPPSSGEPPK.[S]		35	181-190		996.5	113.2	108.3	144.9	66.6	144.5	93.5	117.1	111.9	0.673936	High	High	High	High	High	High	High	High
[K].TPPSSGEPPKSGDR.[S]		65	181-194		1411.68	87	105.1	151.3	52.8	144.3	115.5	118.3	125.7	0.257772	High	High	High	High	High	High	High	High
[K].TPPSSGEPPKSGDR.[S]	1xPhospho [T1(100)]	16	181-194	1xPhospho [T181(100)]	1491.65	129.4	108.9	186.3	45.9	152.7	79.5	134	63.2	0.785023	High	High	High	Peak Found	High	High	High	High
[K].TPPSSGEPPKSGDR.[S]	1xGG [K10]	9	181-194		1525.72	94.7	89.8	74	431.9	67.2	47.3	36.3	58.8	0.215448	High	Medium	Medium	Peak Found	High	High	Medium	High
[K].TPPSSGEPPKSGDRSGYSSPGSPGTPGSR.[S]	1xPhospho [S/T/Y]	14	181-209		2866.26	130.8	64.4	185.4	31	188	136.7	117.4	46.3	0.68607	Medium	Peak Found	Peak Found	Peak Found	High	Peak Found	Medium	Peak Found
[K].TPPSSGEPPKSGDRSGYSSPGSPGTPGSR.[S]	2xPhospho [S18(98.4); S19(98.5)]	10	181-209	2xPhospho [S198(98.4); S199(98.5)]	2946.23	115.4	135.7	109.5	37.7	130.6	78	87.5	205.6	0.500675	Peak Found	Peak Found	Peak Found	Peak Found	High	Peak Found	Medium	Peak Found
[K].SGDRSGYSSPGSPGTPGSR.[S]		13	191-209		1808.82	108.1	142.3	137.1	45.6	130.7	93.4	115.8	126.9	0.734768	High	High	High	High	High	High	High	High
[K].SGDRSGYSSPGSPGTPGSR.[S]	1xPhospho [S12(100)]	26	191-209	1xPhospho [S202(100)]	1888.78	123.4	146.2	95.2	68.3	106.6	126.7	101.1	132.5	0.664819	High	High	High	Peak Found	High	High	High	High
[R].SGYSSPGSPGTPGSR.[S]		46	195-209		1393.63	113.2	122.7	138.7	66.6	128.8	98.2	109.5	122.3	0.803489	High	High	High	High	High	High	High	High
[R].SGYSSPGSPGTPGSR.[S]	1xPhospho [S8(100)]	23	195-209	1xPhospho [S202(100)]	1473.6	111.7	117.9	126.4	51.5	142	95.5	108.1	146.9	0.355262	High	High	High	High	High	High	High	High
[R].SGYSSPGSPGTPGSR.[S]	2xPhospho [S8(100); T11(99.4)]	19	195-209	2xPhospho [S202(100); T205(99.4)]	1553.57	97.8	89.5	132.6	36.9	176.3	106.1	122.9	138	0.109265	High	High	Peak Found	Medium	High	High	High	High
[R].SGYSSPGSPGTPGSRSR.[T]	1xMethyl [R15(99.4)]	8	195-211	1xMethyl [R209(99.4)]	1650.78	114.6	154	125.5	63.9	130.7	95.8	105.5	110.1	0.850411	High	Peak Found	High	High	Peak Found	High	Peak Found	Peak Found
[R].SGYSSPGSPGTPGSRSR.[T]		1	195-211		1636.77		307.8		384.8			198.2		#DIV/0!	n/a	Peak Found	n/a	High	n/a	n/a	Peak Found	n/a
[R].SRTPSLPTPPTR.[E]		29	210-221		1309.72	100.9	120.9	128.6	49.4	138.5	100.6	127.4	133.7	0.250557	High	High	High	High	High	High	High	High
[R].SRTPSLPTPPTR.[E]	1xPhospho [S/T]	14	210-221		1389.69	108.5	120.8	136	43.4	149.5	101.2	124	116.6	0.398818	Medium	Medium	Medium	Medium	Medium	Peak Found	High	High
[R].SRTPSLPTPPTREPK.[K]		48	210-224		1663.91	92	135.9	112.3	53.2	126.6	104.5	132.3	143.2	0.193351	High	High	High	High	High	High	High	High
[R].SRTPSLPTPPTREPK.[K]	1xPhospho [S5(99.5)]	58	210-224	1xPhospho [S214(99.5)]	1743.88	102.5	107.8	138.1	42.7	123.6	118	130.8	136.4	0.198639	High	High	High	High	High	High	High	High
[R].TPSLPTPPTR.[E]		24	212-221		1066.59	95	112.2	108.9	43	132.3	112.4	149.9	146.4	0.0461936	High	High	High	High	High	High	High	High
[R].TPSLPTPPTR.[E]	1xPhospho [S3(100)]	14	212-221	1xPhospho [S214(100)]	1146.56	108.8	88.9	127.4	35.3	161.6	113.9	123.1	141	0.0935888	High	High	High	Medium	High	High	High	High
[R].TPSLPTPPTREPK.[K]		52	212-224		1420.78	103.7	108.8	127.2	47.9	143	112.8	135.1	121.4	0.140912	High	High	High	High	High	High	High	High
[R].TPSLPTPPTREPK.[K]	1xPhospho [S3(99.6)]	27	212-224	1xPhospho [S214(99.6)]	1500.75	89.6	81.5	121.1	46.4	138.6	107	151.5	164.2	0.0298394	Medium	High	High	High	High	High	High	High
[R].TPSLPTPPTREPKK.[V]		27	212-225		1548.87	94.4	120.8	106.6	72.7	114.7	87.6	146.6	156.6	0.188867	High	High	High	High	High	High	High	High
[R].TPSLPTPPTREPKK.[V]	1xPhospho [T6(100)]	5	212-225	1xPhospho [T217(100)]	1628.84	99.9	83.1	126.6	51.5	154.4	106.3	136.6	141.6	0.0553478	Medium	Peak Found	Peak Found	Peak Found	High	High	Medium	Medium
[K].KVAVVR.[T]	1xAcetyl [K1(100)]	11	225-230	1xAcetyl [K225(100)]	713.467	119.5	132.6	126.7	80.1	108.6	108.2	98	126.3	0.747985	High	Medium	High	Medium	High	High	High	Peak Found
[K].KVAVVRTPPK.[S]	1xPhospho [T7(100)]	10	225-234	1xPhospho [T231(100)]	1174.67	126.7	39.3	135.8	69.4	146.5	126.1	137.9	118.5	0.150288	High	High	High	Medium	High	Medium	High	High
[K].VAVVRTPPK.[S]	1xPhospho [T6(100)]	4	226-234	1xPhospho [T231(100)]	1046.58	113.4	113.2	114.4	64.9	141.5	100.4	110.6	141.6	0.221526	Peak Found	Peak Found	Medium	Peak Found	High	Medium	Medium	Peak Found
[K].VAVVRTPPKSPSSAK.[S]		2	226-240		1523.89	107.5	56.9	116.4	46.6	183.9	141	80.6	167.3	0.0763236	Peak Found	Peak Found	Peak Found	Peak Found	High	Medium	Peak Found	Peak Found
[K].VAVVRTPPKSPSSAK.[S]	1xPhospho [T6(100)]	20	226-240	1xPhospho [T231(100)]	1603.86	102	106.4	124.5	38.6	142.8	107	126.6	152	0.113471	High	High	High	High	High	High	High	High
[K].VAVVRTPPKSPSSAK.[S]	2xPhospho [T6(100); S10(99.5)]	18	226-240	2xPhospho [T231(100); S235(99.5)]	1683.82	112.5	78.2	117.5	30.9	168.7	116.7	147.3	128.1	0.0525713	High	High	High	Medium	High	Medium	High	High
[R].TPPKSPSSAK.[S]		3	231-240		999.547	150.5	268.5	121.8	35.9	121.3	63.4	97.8	40.7	0.262733	Peak Found	High	Peak Found	Peak Found	Medium	Peak Found	High	Peak Found
[K].SRLQTAPVPMPDLK.[N]		12	241-254		1552.85	82.1	84.5	121.3	43.4	186.5	91.5	144.7	145.8	0.056448	High	High	Medium	High	High	High	High	High
[K].SRLQTAPVPMPDLK.[N]	1xOxidation [M10]	18	241-254		1568.85	90	105.4	110.4	95.3	116.9	106.3	128.2	147.5	0.0494782	High	High	Medium	High	High	High	High	High
[K].SRLQTAPVPMPDLK.[N]	1xGG [K14]	10	241-254		1666.89	111.3	126.6	95	174.2	97.5	82.2	97.9	115.4	0.171514	High	Medium	High	High	High	Medium	High	Medium
[K].SRLQTAPVPMPDLKNVK.[S]		6	241-257		1894.06	148.5	139.2	98.1	41.4	127.5	97.6	128.6	119.1	0.6697	High	High	High	Peak Found	Medium	Medium	Medium	Peak Found
[R].LQTAPVPMPDLK.[N]		24	243-254		1309.72	88.1	91	131.5	34.1	207.7	87.5	126.4	133.7	0.151895	High	High	High	Medium	High	High	High	High
[R].LQTAPVPMPDLK.[N]	1xOxidation [M8]	46	243-254		1325.71	117.4	107.2	111.1	63.8	135.7	88.9	115.7	160.2	0.241503	High	High	High	High	High	High	High	High
[R].LQTAPVPMPDLKNVK.[S]		8	243-257		1650.92	158.3	102	107.9	39.2	152	91	115.4	134.1	0.471287	High	High	Medium	High	High	High	High	High
[K].NVKSKIGSTENLK.[H]		8	255-267		1417.8	103.5	57.7	130.4	60.5	158.2	110.2	100.7	178.6	0.105811	High	High	High	High	High	High	High	High
[KR].SKIGSTENLK.[H]		17	258-267		1076.59	94.2	127.8	120.3	50.9	133	101	124.3	148.5	0.205378	High	High	High	High	High	High	High	High
[KR].SKIGSTENLK.[H]	1xMethyl [K2(100)]	14	258-267	1xMethyl [K259(100)]	1090.61	106.1	172.7	130.9	35.2	123.5	86.2	120.6	124.8	0.935605	High	High	High	High	High	High	High	High
[KR].SKIGSTENLK.[H]	1xGG [K2]	12	258-267		1190.64	132.5	105.7	100.9	226.9	98.7	66.5	63.1	105.7	0.113027	High	Medium	High	High	High	High	Medium	High
[KR].SKIGSTENLK.[H]	1xPhospho [S5(99.6)]	6	258-267	1xPhospho [S262(99.6)]	1156.56	90.6	120.7	121.4	30	174.6	85.3	108.2	169.2	0.207366	Medium	High	Peak Found	Peak Found	High	High	High	Medium
[KR].SKIGSTENLK.[H]	1xAcetyl [K2(100)]	1	258-267	1xAcetyl [K259(100)]	1118.61	130.1	130	118.4	39.7	127.5	132.9	114.2	107.3	0.50696	Peak Found	Peak Found	Peak Found	Peak Found	High	Peak Found	Peak Found	Peak Found
[KR].SKIGSTENLKHQPGGGK.[V]		23	258-274		1737.92	107.8	106.8	116.3	86	125.8	79.4	103.6	174.4	0.464502	High	High	High	High	High	High	High	High
[KR].SKIGSTENLKHQPGGGK.[V]	1xMethyl [K2(100)]	9	258-274	1xMethyl [K259(100)]	1751.94	141.6	116.2	126.1	98	125.8	68.7	119.8	103.9	0.350561	High	High	High	High	High	High	High	High
[KR].SKIGSTENLKHQPGGGK.[V]	1xPhospho [S5(100)]	35	258-274	1xPhospho [S262(100)]	1817.89	78.7	107.5	115.1	24.9	170	94.1	128.7	180.9	0.0732892	High	High	High	High	High	High	High	High
[KR].SKIGSTENLKHQPGGGK.[V]	1xGG [K]	7	258-274		1851.97	41.1	95.5	60.5	513.8	40.3	32.1	39.9	76.9	0.29245	High	High	Peak Found	High	Peak Found	Peak Found	High	Peak Found
[K].IGSTENLK.[H]		24	260-267		861.468	102.5	106.5	124.5	65.4	134.8	114.8	110.3	141	0.128804	High	High	High	High	High	High	High	High
[K].IGSTENLK.[H]	1xPhospho [S3(100)]	8	260-267	1xPhospho [S262(100)]	941.434	104.2	99.3	120.1	31.3	164.9	109.1	119.9	151.1	0.0905962	High	High	Medium	Peak Found	Medium	Peak Found	Medium	High
[K].IGSTENLK.[H]	1xGG [K8]	1	260-267		975.511	176.5	182.5	100.6	74.5	105	96.3	34.9	129.7	0.259433	Peak Found	Peak Found	Peak Found	High	Peak Found	Peak Found	Peak Found	Peak Found
[K].IGSTENLKHQPGGGK.[V]		70	260-274		1522.8	118.6	120.6	109.8	30.1	123.2	76.2	111.6	210	0.359151	High	High	High	High	High	High	High	High
[K].IGSTENLKHQPGGGK.[V]	1xPhospho [S3(99.6)]	17	260-274	1xPhospho [S262(99.6)]	1602.76	91.1	111	119.3	37.1	177	82.5	107.5	174.4	0.180479	High	High	High	High	High	High	High	High
[K].IGSTENLKHQPGGGK.[V]	1xGG [K]	43	260-274		1636.84	143.9	128.2	92.2	189.7	101.2	72.4	73.6	98.5	0.052926	High	High	High	High	High	High	High	High
[K].IGSTENLKHQPGGGKVQIINK.[K]		9	260-280		2218.23	114.5	99.9	76.2	54.8	117.9	104.9	79.7	252.1	0.247344	High	High	High	Medium	High	High	High	High
[K].HQPGGGKVQIINK.[K]		11	268-280		1375.78	137.7	171.4	72.2	65.4	105.7	89.6	80.5	177.3	0.963815	High	High	High	Medium	High	High	High	High
[K].HQPGGGKVQIINK.[K]	1xGG [K7]	6	268-280		1489.82	119.4	107.2	83.4	253.3	99.1	77.3	57.1	103.2	0.203392	Medium	Medium	High	Peak Found	High	High	High	Peak Found
[K].HQPGGGKVQIINKK.[L]		8	268-281		1503.88	140.2	128.4	93.4	77.7	108.7	70.5	89.7	191.3	0.87144	High	High	High	High	High	High	High	High
[K].VQIINKK.[L]		7	275-281		842.546	139.1	125.2	195.1	33.9	135.4	100.2	89.3	81.8	0.56389	Medium	High	High	Peak Found	High	Medium	High	High
[K].KLDLSNVQSK.[C]		33	281-290		1131.64	109.2	124.6	115	63.2	127.9	100.7	126.1	133.3	0.264932	High	High	High	High	High	High	High	High
[K].KLDLSNVQSK.[C]	1xGG [K1]	13	281-290		1245.68	111.7	115.5	79.2	281.1	84.8	63	69.3	95.4	0.186212	High	High	Medium	High	High	High	Peak Found	Medium
[K].KLDLSNVQSK.[C]	1xAcetyl [K10(100)]	3	281-290	1xAcetyl [K290(100)]	1173.65	116.4	53.2	145.2	75.3	153	110	66.6	180.2	0.39014	Peak Found	Peak Found	High	Peak Found	High	Peak Found	Peak Found	High
[K].LDLSNVQSK.[C]		8	282-290		1003.54	108.3	109.2	120.4	65.4	129	116.6	126.5	124.5	0.109395	High	High	Medium	Medium	High	High	Medium	High
[K].CGSKDNIKHVPGGGSVQIVYKPVDLSK.[V]	1xCarbamidomethyl [C1]	7	291-317		2882.52	107.8	120.4	75.2	105.5	138.2	102.5	80.9	164.4	0.391526	High	High	Peak Found	High	High	Peak Found	Peak Found	High
[K].DNIKHVPGGGSVQIVYKPVDLSK.[V]		15	295-317		2450.34	98	118.1	67.5	102.2	116.2	118.9	112.4	166.5	0.10101	High	High	High	High	High	High	High	High
[K].DNIKHVPGGGSVQIVYKPVDLSK.[V]	1xGG [K4]	1	295-317		2564.38		221.2		485.7		193.1			#DIV/0!	n/a	Peak Found	n/a	Medium	n/a	Peak Found	n/a	n/a
[K].HVPGGGSVQIVYKPVDLSK.[V]		68	299-317		1980.09	99.2	113	102.3	29.7	143.5	129.5	154	128.7	0.038068	High	High	High	High	High	High	High	High
[K].HVPGGGSVQIVYKPVDLSK.[V]	1xAcetyl [K13(100)]	6	299-317	1xAcetyl [K311(100)]	2022.1	126.1	147.4	96.4	30.3	133.1	104	134	128.7	0.382975	High	High	Peak Found	Peak Found	High	High	Peak Found	High
[K].HVPGGGSVQIVYKPVDLSK.[V]	1xNitrosyl [Y12]; 2xMethyl [K13(100); K19(100)]	21	299-317	2xMethyl [K311(100); K317(100)]	2037.11	113.9	126.9	91.5	66.5	131.2	120	123.5	126.5	0.106174	High	High	High	High	High	Medium	High	High
[K].HVPGGGSVQIVYKPVDLSK.[V]	1xGG [K13]	1	299-317		2094.13	131.7	70.7	88.7	203	101.5	99.4	92.1	112.8	0.485824	High	Peak Found	Peak Found	Peak Found	Peak Found	Peak Found	Peak Found	Peak Found
[K].HVPGGGSVQIVYKPVDLSKVTSK.[C]		6	299-321		2395.33	130	161.7	63.9	26.9	107.9	140.3	132.5	136.8	0.325461	Peak Found	High	High	Peak Found	High	High	High	High
[K].VTSKCGSLGNIHHKPGGGQVEVK.[S]	1xCarbamidomethyl [C5]	1	318-340		2389.24	144	174			156.8	166.2	127.2	132	0.470682	Peak Found	Peak Found	n/a	n/a	Peak Found	Peak Found	High	Peak Found
[K].VTSKCGSLGNIHHKPGGGQVEVK.[S]	1xCarbamidomethyl [C5]; 1xAcetyl [K4(100)]	5	318-340	1xAcetyl [K321(100)]	2431.25	107.8	134.4	106	27.2	122.2	120.6	131.2	150.7	0.173266	Peak Found	High	Peak Found	Peak Found	High	High	High	High
[K].CGSLGNIHHKPGGGQVEVK.[S]	1xCarbamidomethyl [C1]	94	322-340		1974	105.7	126.5	123.9	16.8	141.8	119.5	135.3	130.5	0.193284	High	High	High	High	High	High	High	High
[K].CGSLGNIHHKPGGGQVEVK.[S]	1xCarbamidomethyl [C1]; 1xPhospho [S3(100)]	5	322-340	1xPhospho [S324(100)]	2053.96	88.2	91.3	59.1	340	99.1	54.8	55.8	99.3	0.351485	Peak Found	Peak Found	Peak Found	High	High	Peak Found	Peak Found	High
[K].CGSLGNIHHKPGGGQVEVK.[S]	1xCarbamidomethyl [C1]; 1xGG [K10]	30	322-340		2088.04	171.5	146.3	88.3	87.7	131.7	97.7	53.1	123.6	0.456312	High	High	High	High	High	High	High	High
[K].CGSLGNIHHKPGGGQVEVK.[S]	1xCarbamidomethyl [C1]; 1xAcetyl [K10(100)]	2	322-340	1xAcetyl [K331(100)]	2016.01		92.6	130.4		140.7	147.6	312.2	76.5	0.491168	n/a	Peak Found	Peak Found	n/a	Peak Found	Peak Found	High	Peak Found
[K].CGSLGNIHHKPGGGQVEVKSEK.[L]	1xCarbamidomethyl [C1]	16	322-343		2318.17	85.4	124.1	100.4	42.6	122.9	89	136	199.6	0.141358	High	High	High	High	High	High	High	High
[K].CGSLGNIHHKPGGGQVEVKSEK.[L]	1xCarbamidomethyl [C1]; 1xGG [K10]	2	322-343		2432.21	170.5	93.8		383.6	100.2		61.4	90.6	0.206071	Peak Found	Peak Found	n/a	High	Peak Found	n/a	Peak Found	Peak Found
[K].SEKLDFK.[D]		1	341-347		866.462									#DIV/0!	High	n/a	n/a	n/a	n/a	n/a	n/a	n/a
[K].SEKLDFKDR.[V]		48	341-349		1137.59	113.4	125.4	113.3	60.1	133.4	97.7	124.2	132.5	0.303898	High	High	High	High	High	High	High	High
[K].SEKLDFKDR.[V]	1xAcetyl [K3(100)]	1	341-349	1xAcetyl [K343(100)]	1179.6	113.1	129.8	104.9	85.4	133.1	101.6	109.7	122.4	0.494303	Peak Found	Peak Found	Peak Found	High	Peak Found	Peak Found	Peak Found	Peak Found
[K].SEKLDFKDR.[V]	1xGG [K]	8	341-349		1251.63	87.9	94.9	49.9	463.8	60.1	49	28.6	65.8	0.252686	Medium	Medium	Peak Found	High	Medium	Medium	High	Peak Found
[K].LDFKDR.[V]		8	344-349		793.42	90.5	172.4	110.8	67.5	120.6	95.5	130.3	112.5	0.857958	Medium	Medium	High	Peak Found	Medium	Medium	High	Peak Found
[K].LDFKDRVQSK.[I]		29	344-353		1235.67	103.8	126.3	99.3	111.8	106.1	75.9	123.1	153.4	0.81035	High	High	High	High	High	High	High	High
[K].LDFKDRVQSK.[I]	1xMethyl [R6(100)]	8	344-353	1xMethyl [R349(100)]	1249.69	130.2	155.3	127.5	57.6	118.8	93.3	125.4	91.8	0.66498	Medium	Medium	Medium	Peak Found	High	Medium	High	Medium
[R].VQSKIGSLDNITHVPGGGNK.[K]		9	350-369		2021.08	132.6	126.8	96.7	22.8	127.8	133.1	127.1	133.2	0.2091	High	High	Peak Found	Peak Found	High	High	High	High
[R].VQSKIGSLDNITHVPGGGNK.[K]	1xAcetyl [K4(100)]	3	350-369	1xAcetyl [K353(100)]	2063.09	120.1	132.7	100.7	48.9	130	125.8	106.8	135	0.266924	Peak Found	Peak Found	High	Peak Found	Peak Found	Peak Found	High	High
[R].VQSKIGSLDNITHVPGGGNKK.[I]		1	350-370		2149.17	225.6	276.6				185.7	212.1		0.210704	Peak Found	High	n/a	n/a	n/a	Peak Found	Peak Found	n/a
[K].IGSLDNITHVPGGGNK.[K]		71	354-369		1578.82	107.2	106.8	114.8	51	130.7	115.4	132.2	141.9	0.0673792	High	High	High	High	High	High	High	High
[K].IGSLDNITHVPGGGNK.[K]	1xPhospho [S3(100)]	18	354-369	1xPhospho [S356(100)]	1658.79	89.2	91.2	113.3	38	171.8	80.5	106.8	209.3	0.127991	High	High	High	High	High	High	High	High
[K].IGSLDNITHVPGGGNK.[K]	1xGG [K16]	9	354-369		1692.87	139.9	112.4	74.9	263.1	94	75.5	47.2	93	0.147418	Peak Found	High	High	High	High	High	High	High
[K].IGSLDNITHVPGGGNKK.[I]		51	354-370		1706.92	99.3	111.3	121.2	59.6	130.1	123.6	131.7	123.2	0.0761196	High	High	High	High	High	High	High	High
[K].IGSLDNITHVPGGGNKK.[I]	1xAcetyl [K16(99.6)]	14	354-370	1xAcetyl [K369(99.6)]	1748.93	98.9	127.4	121.2	53.3	130.4	121.8	120.8	126.2	0.196484	High	High	High	Peak Found	High	High	High	High
[K].IGSLDNITHVPGGGNKK.[I]	1xPhospho [S3(100)]	8	354-370	1xPhospho [S356(100)]	1786.88	93.6	99.7	99.4	45.9	180.5	100	122.7	158.3	0.0457042	High	High	High	High	High	High	High	High
[K].IGSLDNITHVPGGGNKK.[I]	1xGG [K]	9	354-370		1820.96	134.4	141	83.8	187.9	98.4	89	77.2	88.4	0.0670353	High	High	Peak Found	High	High	High	Peak Found	Peak Found
[K].IGSLDNITHVPGGGNKKIETHK.[L]		3	354-375		2315.25	126.1	137.2	102.8	43.3	119.1	116.3	147.4	107.8	0.404478	Peak Found	Peak Found	Peak Found	Medium	High	Peak Found	Peak Found	High
[K].KIETHKLTFR.[E]		2	370-379		1272.74	119.6	201.1	79.5	73.6	101.5	75.1	117.3	132.3	0.721324	Peak Found	Peak Found	Peak Found	High	Peak Found	High	Peak Found	Peak Found
[K].IETHKLTFR.[E]		20	371-379		1144.65	80.9	107.6	65.6	255.5	83.7	82.5	94.1	130.1	0.532204	High	High	High	Medium	High	High	High	High
[K].IETHKLTFRENAK.[A]		2	371-383		1586.86	106	180.5	80.2	162.8	91.1	54.8	104.5	120.3	0.197329	Peak Found	Medium	Peak Found	High	Peak Found	Peak Found	Peak Found	Peak Found
[K].LTFRENAK.[A]		10	376-383		978.537	90.9	164.7	107.2	69.6	115.6	94.4	139.6	118	0.707677	Medium	Medium	High	High	High	High	High	High
[K].AKTDHGAEIVYK.[S]		29	384-395		1331.7	94	124.1	125.8	53.7	134.3	101.8	122.4	144	0.220588	High	High	High	High	High	High	High	High
[K].AKTDHGAEIVYK.[S]	1xMethyl [K2(100)]	5	384-395	1xMethyl [K385(100)]	1345.71	87.6	134.8	132.9	40.6	132	84.9	117.4	139.4	0.47228	Peak Found	High	High	Peak Found	Peak Found	High	High	High
[K].AKTDHGAEIVYK.[S]	1xGG [K2]	39	384-395		1445.74	116.5	115.5	83.6	301	81.1	64.3	53.3	84.6	0.147217	High	High	High	High	High	High	High	High
[K].AKTDHGAEIVYK.[S]	1xAcetyl [K2(100)]	1	384-395	1xAcetyl [K385(100)]	1373.71	111.3	111.1	109.2	57.8	120.8	119.2	115.1	152.3	0.109853	Peak Found	Peak Found	Peak Found	Peak Found	High	Peak Found	Peak Found	Peak Found
[K].AKTDHGAEIVYKSPVVSGDTSPR.[H]		16	384-406		2414.23	97.4	106.3	114.7	75.8	124.9	126.6	120.7	133.5	0.0191967	High	High	High	High	High	High	High	High
[K].AKTDHGAEIVYKSPVVSGDTSPR.[H]	1xPhospho [S13(100)]	44	384-406	1xPhospho [S396(100)]	2494.2	86.3	92.7	107.5	38.1	139.5	123.9	120.3	191	0.030382	High	High	High	High	High	High	High	High
[K].AKTDHGAEIVYKSPVVSGDTSPR.[H]	1xGG [K2]	1	384-406		2528.27	174.2	160.4		441.9	123.5				#DIV/0!	Peak Found	Peak Found	n/a	High	Peak Found	n/a	n/a	n/a
[K].AKTDHGAEIVYKSPVVSGDTSPR.[H]	2xPhospho [S13(100); T20(99.3)]	44	384-406	2xPhospho [S396(100); T403(99.3)]	2574.16	88	107.2	133.4	13.7	169.5	96.8	126.6	164.8	0.131997	High	High	High	High	High	High	High	High
[K].AKTDHGAEIVYKSPVVSGDTSPR.[H]	3xPhospho [S13(100); S17(100); S21(100)]	33	384-406	3xPhospho [S396(100); S400(100); S404(100)]	2654.13	69.9	73.3	109.2	19.2	174.2	109.4	173.4	171.5	0.0106429	High	High	High	High	High	High	High	High
[K].AKTDHGAEIVYKSPVVSGDTSPR.[H]	1xNitrosyl [Y11]; 2xMethyl [K2(100); K12(100)]; 1xPhospho [T/S/Y]	6	384-406	2xMethyl [K385(100); K395(100)]	2551.22	100.2	103.3	121.4	71.4	104.2	116.3	132.7	150.6	0.112082	Peak Found	Peak Found	Medium	Peak Found	Peak Found	Peak Found	Medium	Peak Found
[K].AKTDHGAEIVYKSPVVSGDTSPR.[H]	1xNitrosyl [Y11]; 2xMethyl [K2(100); K12(100)]; 2xPhospho [S13(98.7); T/S/Y]	2	384-406	2xMethyl [K385(100); K395(100)]; 2xPhospho [S396(98.7); T/S/Y]	2631.19	211.9			178.9	283.8	225.3			0.220248	Peak Found	n/a	n/a	Medium	Medium	Peak Found	n/a	n/a
[K].TDHGAEIVYK.[S]		40	386-395		1132.56	112.1	127	128.3	46.3	133.3	97	128	127.9	0.423045	High	High	High	High	High	High	High	High
[K].TDHGAEIVYK.[S]	1xGG [K10]	1	386-395		1246.61	131.1	174.9		594.1					#DIV/0!	Peak Found	High	n/a	Peak Found	n/a	n/a	n/a	n/a
[K].TDHGAEIVYKSPVVSGDTSPR.[H]		16	386-406		2215.1	95.4	120.7	104.7	70.5	122	111.2	114.4	161.1	0.108885	High	High	High	High	High	High	High	High
[K].TDHGAEIVYKSPVVSGDTSPR.[H]	1xPhospho [S15(100)]	32	386-406	1xPhospho [S400(100)]	2295.07	94.6	109.8	118.8	51.4	126	124.2	131.4	143.8	0.0519153	High	High	High	High	High	High	High	High
[K].TDHGAEIVYKSPVVSGDTSPR.[H]	2xPhospho [S11(100); S15(100)]	35	386-406	2xPhospho [S396(100); S400(100)]	2375.03	85.2	98.5	117.1	26.7	155	118.4	158.2	141.1	0.0292277	High	High	High	High	High	High	High	High
[K].TDHGAEIVYKSPVVSGDTSPR.[H]	3xPhospho [S11(100); S15(100); S19(100)]	26	386-406	3xPhospho [S396(100); S400(100); S404(100)]	2455	78	81.7	102.7	20.5	191.4	97	165.3	163.5	0.020458	High	High	Medium	High	High	High	High	High
[K].SPVVSGDTSPR.[H]		29	396-406		1101.55	109.4	127.3	128.6	48.2	138.9	107.5	111.6	128.4	0.403373	High	High	High	High	High	High	High	High
[K].SPVVSGDTSPR.[H]	1xPhospho [S5(100)]	18	396-406	1xPhospho [S400(100)]	1181.52	105.3	109.6	154.9	41.2	124.1	100.3	121.4	143.2	0.464649	High	High	High	High	High	High	High	High
[K].SPVVSGDTSPRHLSNVSSTGSIDMVDSPQLATLADEVSASLAK.[Q]	1xPhospho [T/S]	46	396-438		4406.11	73.8	66.7	60.1	124.7	155.1	65.3	176.3	178	0.0864358	High	Peak Found	Peak Found	High	High	Peak Found	High	High
[K].SPVVSGDTSPRHLSNVSSTGSIDMVDSPQLATLADEVSASLAK.[Q]	1xPhospho [S/T]; 1xOxidation [M24]	9	396-438		4422.1	50.3	55.7	49.6	292.3	49	27.6	265.6	110	0.989798	Peak Found	Peak Found	Peak Found	Peak Found	Peak Found	Peak Found	High	Peak Found
[K].SPVVSGDTSPRHLSNVSSTGSIDMVDSPQLATLADEVSASLAK.[Q]	2xPhospho [S/T]	20	396-438		4486.07	65.2	54.4	70	58.2	163.5	58.8	217.1	212.8	0.0340126	Peak Found	Peak Found	Peak Found	Peak Found	High	Peak Found	Peak Found	High
[K].SPVVSGDTSPRHLSNVSSTGSIDMVDSPQLATLADEVSASLAK.[Q]	2xPhospho [S/T]; 1xOxidation [M24]	19	396-438		4502.07	104.8	141.6	113	178.4	169.7	93.8	98.7		0.649911	Peak Found	Peak Found	Peak Found	High	Peak Found	High	Peak Found	n/a
[K].SPVVSGDTSPRHLSNVSSTGSIDMVDSPQLATLADEVSASLAK.[Q]	6xPhospho [S18; S/T]; 1xOxidation [M24]	25	396-438	6xPhospho [S413; T/S]	4821.93	293	47	178	18.2				363.7	#DIV/0!	High	Peak Found	Medium	Peak Found	n/a	n/a	n/a	High
[R].HLSNVSSTGSIDMVDSPQLATLADEVSASLAK.[Q]		33	407-438		3243.6	66.9	78	75.5	30.2	204.2	76.4	196.2	172.6	0.0192909	High	High	High	High	High	High	High	High
[R].HLSNVSSTGSIDMVDSPQLATLADEVSASLAK.[Q]	1xOxidation [M13]	48	407-438		3259.6	95.1	133	112	45.4	125.2	58.3	159.4	171.5	0.346163	High	High	High	High	High	High	High	High
[R].HLSNVSSTGSIDMVDSPQLATLADEVSASLAK.[Q]	1xPhospho [T/S]	85	407-438		3323.57	65.7	75.5	74.5	25.8	216.5	75.5	202.5	164.1	0.02156	High	High	Medium	High	High	High	High	High
[R].HLSNVSSTGSIDMVDSPQLATLADEVSASLAK.[Q]	1xOxidation [M13]; 1xPhospho [S/T]	137	407-438		3339.57	84.3	125.6	99.8	52.3	165.7	73.5	118.6	180.2	0.175537	High	High	High	High	High	High	High	High
[R].HLSNVSSTGSIDMVDSPQLATLADEVSASLAK.[Q]	2xPhospho [S/T]; 1xOxidation [M13]	50	407-438		3419.53	86.1	113	99.1	40.8	147	89.4	136.4	188.3	0.073558	High	High	Peak Found	Peak Found	High	Peak Found	High	High
[R].HLSNVSSTGSIDMVDSPQLATLADEVSASLAK.[Q]	1xOxidation [M13]; 1xAcetyl [K32(100)]	4	407-438	1xAcetyl [K438(100)]	3301.61	89.2	112.3	59.1	55.1	120.8	69.7	237	156.7	0.12508	Peak Found	Peak Found	Medium	Peak Found	Peak Found	Peak Found	Medium	High
[R].HLSNVSSTGSIDMVDSPQLATLADEVSASLAK.[Q]	1xGG [K32]; 1xPhospho [S10(98.8)]	1	407-438	1xPhospho [S416(98.8)]	3437.61	115.6		101.7	131.4	121.1	76	145.3	209	0.54811	Peak Found	n/a	Peak Found	High	Peak Found	Peak Found	Peak Found	Peak Found
