# Supplementary material for: Tau acetylation at K331 has limited impact on tau pathology in vivo
Source: FEBS Lett. 2026 Mar 10;600(14):2050–62. doi: 10.1002/1873-3468.70320 (PMC13404147; doi:10.1002/1873-3468.70320)
Supplement: Supplementary file 4 — Table S3. Comprehensive list of all tau peptides identified from the cynomolgus. [file FEB2-600-2050-s005.xlsx]

## Sheet: Sheet1
Supplementary Table S3
Supplementary Table S3. Comprehensive list of all tau peptides identified from the cynomolgus monkey brain sample by LC–MS/MS. This table summarizes every peptide detected in the cynomolgus monkey sample (n = 1) used for cross-species PTM mapping. LC–MS/MS measurements were performed in technical duplicates, and the integrated results are shown. For each peptide, the annotated sequence, post-tran…
Annotated Sequence	Modifications	# PSMs	Positions in Master Proteins	Modifications in Master Proteins	Theo. MH+ [Da]	Found in Sample
[K].ESPLQTPAEDGSEELGSETSDAK.[S]		11	A0A2K5WB83 [45-67]		2377.05	High
[K].ESPLQTPAEDGSEELGSETSDAK.[S]	1xPhospho [S17(98.5)]	1	A0A2K5WB83 [45-67]	A0A2K5WB83 1xPhospho [S61(98.5)]	2457.02	High
[K].DQEGYTMLQDQEGDTDAGLKESPLQTPAEDGSEELGSETSDAK.[S]		4	A0A2K5WB83 [25-67]		4571.98	High
[K].DQEGYTMLQDQEGDTDAGLKESPLQTPAEDGSEELGSETSDAK.[S]	1xPhospho [S/T/Y]	7	A0A2K5WB83 [25-67]		4651.95	High
[R].KDQEGYTMLQDQEGDTDAGLKESPLQTPAEDGSEELGSETSDAK.[S]		2	A0A2K5WB83 [24-67]		4700.08	High
[R].KDQEGYTMLQDQEGDTDAGLKESPLQTPAEDGSEELGSETSDAK.[S]	1xPhospho [S23(98.8)]	1	A0A2K5WB83 [24-67]	A0A2K5WB83 1xPhospho [S46(98.8)]	4780.05	High
[R].GAAPPGQK.[G]		1	A0A2K5WB83 [127-134]		725.394	High
[R].IPAKTPPAPK.[T]		1	A0A2K5WB83 [142-151]		1019.62	High
[R].IPAKTPPAPK.[T]	1xPhospho [T5(100)]	1	A0A2K5WB83 [142-151]	A0A2K5WB83 1xPhospho [T146(100)]	1099.59	High
[R].TPSLPTPPAR.[E]		7	A0A2K5WB83 [183-192]		1036.58	High
[R].TPSLPTPPAR.[E]	1xPhospho [T6(100)]	5	A0A2K5WB83 [183-192]	A0A2K5WB83 1xPhospho [T188(100)]	1116.54	High
[K].GQANATRIPAK.[T]		2	A0A2K5WB83 [135-145]		1126.63	High
[K].GADGKTKIATPR.[G]		2	A0A2K5WB83 [115-126]		1214.69	High
[R].SRTPSLPTPPAR.[E]		6	A0A2K5WB83 [181-192]		1279.71	High
[R].SRTPSLPTPPAR.[E]	1xPhospho [S5(100)]	2	A0A2K5WB83 [181-192]	A0A2K5WB83 1xPhospho [S185(100)]	1359.68	High
[R].TPSLPTPPAREPK.[K]		11	A0A2K5WB83 [183-195]		1390.77	High
[R].TPSLPTPPAREPK.[K]	1xPhospho [T6(100)]	7	A0A2K5WB83 [183-195]	A0A2K5WB83 1xPhospho [T188(100)]	1470.74	High
[R].GAAPPGQKGQANATR.[I]		2	A0A2K5WB83 [127-141]		1423.74	High
[R].GAAPPGQKGQANATR.[I]	1xAcetyl [K8(100)]	2	A0A2K5WB83 [127-141]	A0A2K5WB83 1xAcetyl [K134(100)]	1465.75	High
[R].TPSLPTPPAREPKK.[V]		4	A0A2K5WB83 [183-196]		1518.86	High
[R].SRTPSLPTPPAREPK.[K]		5	A0A2K5WB83 [181-195]		1633.9	High
[R].SRTPSLPTPPAREPK.[K]	1xPhospho [T8(99.5)]	3	A0A2K5WB83 [181-195]	A0A2K5WB83 1xPhospho [T188(99.5)]	1713.87	High
[K].GQANATRIPAKTPPAPK.[T]		2	A0A2K5WB83 [135-151]		1717.97	High
[R].GAAPPGQKGQANATRIPAK.[T]		1	A0A2K5WB83 [127-145]		1833.01	High
[R].QEFDVMEDHAGTYGLGDR.[K]		10	A0A2K5WB83 [6-23]		2039.88	High
[R].QEFDVMEDHAGTYGLGDR.[K]	1xOxidation [M6]	2	A0A2K5WB83 [6-23]		2055.87	High
[R].QEFDVMEDHAGTYGLGDRK.[D]		12	A0A2K5WB83 [6-24]		2167.97	High
[R].QEFDVMEDHAGTYGLGDRK.[D]	1xOxidation [M6]	3	A0A2K5WB83 [6-24]		2183.97	High
[K].DQEGYTMLQDQEGDTDAGLK.[EA]		10	A0A2K5WB83 [25-44]		2213.95	High
[K].DQEGYTMLQDQEGDTDAGLK.[EA]	1xOxidation [M7]	2	A0A2K5WB83 [25-44]		2229.95	High
[R].KDQEGYTMLQDQEGDTDAGLK.[EA]		8	A0A2K5WB83 [24-44]		2342.05	High
[R].KDQEGYTMLQDQEGDTDAGLK.[EA]	1xOxidation [M8]	2	A0A2K5WB83 [24-44]		2358.04	High
[R].KDQEGYTMLQDQEGDTDAGLK.[EA]	1xOxidation [M8]; 1xAcetyl [K1(100)]	1	A0A2K5WB83 [24-44]	A0A2K5WB83 1xAcetyl [K24(100)]	2400.05	High
[R].KDQEGYTMLQDQEGDTDAGLK.[EA]	1xGG [K1]	1	A0A2K5WB83 [24-44]		2456.09	High
[M].AEPRQEFDVMEDHAGTYGLGDR.[K]	1xAcetyl [N-Term]	1	A0A2K5WB83 [2-23]	A0A2K5WB83 1xAcetyl [N-Term]	2535.12	High
[M].AEPRQEFDVMEDHAGTYGLGDRK.[D]	1xAcetyl [N-Term]	1	A0A2K5WB83 [2-24]	A0A2K5WB83 1xAcetyl [N-Term]	2663.22	High
[R].QEFDVMEDHAGTYGLGDRKDQEGYTMLQDQEGDTDAGLK.[EA]		1	A0A2K5WB83 [6-44]		4362.9	High
[K].TPPSSGEPPK.[S]		6	A0A2K5WB83 [152-161]		996.5	High
[K].TPPSSGEPPK.[S]	1xPhospho [T1(100)]	4	A0A2K5WB83 [152-161]	A0A2K5WB83 1xPhospho [T152(100)]	1076.47	High
[K].TPPSSGEPPKSGDR.[S]		6	A0A2K5WB83 [152-165]		1411.68	High
[K].TPPSSGEPPKSGDR.[S]	1xPhospho [T1(100)]	1	A0A2K5WB83 [152-165]	A0A2K5WB83 1xPhospho [T152(100)]	1491.65	High
[K].TPPAPKTPPSSGEPPK.[S]		2	A0A2K5WB83 [146-161]		1587.84	High
[K].TPPAPKTPPSSGEPPK.[S]	1xPhospho [T7(100)]	14	A0A2K5WB83 [146-161]	A0A2K5WB83 1xPhospho [T152(100)]	1667.8	High
[K].TPPAPKTPPSSGEPPKSGDR.[S]	1xPhospho [T7(100)]	3	A0A2K5WB83 [146-165]	A0A2K5WB83 1xPhospho [T152(100)]	2082.99	High
