# Supplementary material for: Tau acetylation at K331 has limited impact on tau pathology in vivo
Source: FEBS Lett. 2026 Mar 10;600(14):2050–62. doi: 10.1002/1873-3468.70320 (PMC13404147; doi:10.1002/1873-3468.70320)
Supplement: Supplementary file 5 — Table S4. Antibodies used for the immunohistochemistry (IHC) and western blotting. [file FEB2-600-2050-s003.xlsx]

## Sheet: Sheet1
Supplemental Table S4
Supplemental Table S4. Antibodies used for the immunohistochemistry (IHC) and western blotting analysis.
The following antibodies were used at the indicated dilutions.
Proteins	Product Number	Dilution
		IHC	WB
Iba1	Fujifilm #013-27691	1:200
GFAP	Millipore #MAB3402	1:200
Tau13	Santa Cruz Biotechnology #sc-21796		1:1000
Tau5	Thermo Fisher Scientific #AHB0042		1:1000
AT8	Innogenetics #90206		1:1000
PHF-1	gift from Dr. Peter Davies		1:1000
β-actin	Sigma #A5441		1:20000
